# Supplementary material for: Genome-wide RNAi analysis reveals that simultaneous inhibition of specific mevalonate pathway genes potentiates tumor cell death
Source: Oncotarget. 2015 Aug 22;6(29):26909–21. doi: 10.18632/oncotarget.4817 (PMC4694962; doi:10.18632/oncotarget.4817)
Supplement: Supplementary file 2 [file oncotarget-06-26909-s002.xls]

## Sheet: Supplementary Table 1
Supplementary Table 1
GENE	ETOH	FLUVA	FLUVA-ETOH		GENE	Gene being assayed
SORD	-18.062	20.489	38.551		ETOH	Bayes Factor essentiality score in ETOH_STATIN screen. BF>0 implies high confidence essentiality. All BFs are Log2 transformed.
SREBF2	-23.999	13.16	37.159		FLUVA	Bayes Factor essentiality score in FLUVA_STATIN screen.
GGPS1	11.991	44.329	32.338		FLUVA-ETOH	FLUVA score minus ETOH score; aka log ratio of essentiality scores. Positive number indicates higher essentiality in FLUVA.
ARHGAP5	-5.512	26.116	31.628
DDX3X	-16.225	7.953	24.178
RRN3	-17.556	6.159	23.715
THOP1	2.324	24.725	22.401
SCAP	-31.744	-9.344	22.4
ITPA	-20.432	1.798	22.23
ZBED1	-32.153	-10.1	22.053
RNF138	6.497	28.297	21.8
APOM	-26.255	-4.582	21.673
SNRPE	16.934	38.23	21.296
ELAC2	1.304	22.534	21.23
PTS	-7.381	13.782	21.163
TRPT1	-26.037	-4.877	21.16
KIR3DL1	-4.39	16.19	20.58
IGF1R	-86.228	-65.802	20.426
MBD3L2	-7.433	12.991	20.424
H6PD	-23.241	-2.919	20.322
PSMD9	-0.986	18.95	19.936
PDAP1	-2.362	17.224	19.586
PFKFB1	-11.883	7.62	19.503
KDELR3	-4.55	14.925	19.475
TTR	-12.953	6.449	19.402
BHLHA15	-16.805	2.538	19.343
TRIP6	-5.584	13.61	19.194
S100A12	-24.843	-5.673	19.17
GTF2I	-13.383	5.752	19.135
MLLT6	5.272	24.195	18.923
CCM2	-33.37	-14.483	18.887
CYBRD1	-20.225	-1.383	18.842
GTF2E2	-4.118	14.379	18.497
PLCL1	-4.632	13.507	18.139
NEUROD1	-6.359	11.758	18.117
NOTCH2NL	-2.997	14.982	17.979
CHRNA4	8.281	26.062	17.781
PCYT2	11.728	29.457	17.729
HMCN1	-5.515	12.104	17.619
MC5R	-9.814	7.746	17.56
BARX1	2.241	19.659	17.418
TPK1	2.277	19.665	17.388
AEBP1	-6.58	10.712	17.292
NLGN2	-26.188	-8.959	17.229
GRM4	-3.885	13.172	17.057
ARHGEF17	-17.755	-0.702	17.053
NHLH2	-7.353	9.676	17.029
GPI	-11.412	5.603	17.015
CST6	-12.601	4.359	16.96
CLK4	-16.849	0.064	16.913
FLI1	-20.139	-3.261	16.878
ATP5I	-1.842	14.962	16.804
WT1	-36.984	-20.185	16.799
POLD4	-22.318	-5.528	16.79
GIT2	-27.578	-10.871	16.707
KARS	-5.327	11.359	16.686
ADCK3	4.358	20.965	16.607
SCYL3	-15.941	0.566	16.507
RHCE	-2.25	14.254	16.504
RABGGTA	-24.545	-8.108	16.437
NADK	-18.584	-2.202	16.382
LCLAT1	-13.029	3.337	16.366
ZNF239	-12.511	3.846	16.357
TRPV3	-24.915	-8.583	16.332
PTN	-9.135	7.163	16.298
MC4R	-10.895	5.398	16.293
NKX1-1	-0.925	15.271	16.196
HMGCS1	-24.44	-8.314	16.126
MCF2L2	-10.669	5.381	16.05
PDPK1	14.055	29.888	15.833
SGK1	8.173	23.994	15.821
IRAK1BP1	-22.876	-7.099	15.777
MTA2	-22.347	-6.574	15.773
PPP1R8	-4.678	11.08	15.758
ASCL2	0.875	16.599	15.724
SOX8	7.602	23.317	15.715
NT5C	13.977	29.654	15.677
ACACB	-41.434	-25.821	15.613
B3GAT3	2.118	17.692	15.574
GCM2	5.72	21.156	15.436
COX6A2	-9.191	6.185	15.376
KIR3DL3	-28.13	-12.756	15.374
KLF16	-14.12	1.249	15.369
DUSP22	3.974	19.304	15.33
RPS13	24.162	39.459	15.297
SLC25A32	-33.268	-17.979	15.289
ONECUT1	0.78	16.029	15.249
TRIM50	4.678	19.869	15.191
KCND1	-2.134	13.038	15.172
LCN15	-19.572	-4.516	15.056
LCAT	-18.421	-3.537	14.884
CNOT6	-24.948	-10.087	14.861
JADE3	-17.011	-2.163	14.848
ZNF223	-8.422	6.412	14.834
ATP5G1	-25.381	-10.635	14.746
OVGP1	-12.183	2.561	14.744
SLA2	13.09	27.79	14.7
PPP4R2	-1.642	13.057	14.699
OR12D2	-26.463	-11.879	14.584
MCM8	-7.576	6.986	14.562
HOXC12	4.806	19.286	14.48
AHCYL1	-28.111	-13.696	14.415
PRSS16	-4.695	9.692	14.387
NDUFA5	4.922	19.277	14.355
CEBPA	-4.572	9.783	14.355
ZCCHC2	-23.278	-8.934	14.344
IGF1	-22.283	-7.941	14.342
HOXC5	-25.834	-11.54	14.294
CCL25	-13.074	1.155	14.229
IDUA	-8.361	5.786	14.147
CYB5R4	-21.971	-7.839	14.132
C19orf10	-12.979	1.141	14.12
FOXJ3	-26.78	-12.674	14.106
ELMO2	-9.652	4.435	14.087
BCAR1	-29.129	-15.069	14.06
ZRSR2	-36.642	-22.586	14.056
TIAM2	-18.968	-5.04	13.928
SERTAD4	-33.781	-19.854	13.927
NFIC	-17.938	-4.036	13.902
TCF7L1	-8.34	5.527	13.867
DGKD	-2.703	11.086	13.789
KLK3	-8.25	5.498	13.748
CHRM4	-4.658	9.073	13.731
CTCFL	16.608	30.328	13.72
RNASE11	-28.153	-14.441	13.712
PNPLA4	3.919	17.572	13.653
LCP1	-20.477	-6.827	13.65
ANXA10	-16.829	-3.226	13.603
ZFYVE16	-24.565	-10.991	13.574
CTCF	-12.332	1.142	13.474
TRAPPC8	-18.903	-5.465	13.438
DDR1	-16.197	-2.809	13.388
GALNT9	-6.808	6.466	13.274
RASA4	-32.126	-18.867	13.259
ADAM15	-21.053	-7.84	13.213
CNKSR1	-31.359	-18.185	13.174
MEP1A	-28.677	-15.525	13.152
CDK2	-59.636	-46.486	13.15
NKX2-5	-28.594	-15.474	13.12
PSAP	-18.244	-5.14	13.104
CAND2	23.087	36.19	13.103
SERPINA5	-10.487	2.605	13.092
GSX2	-14.935	-1.85	13.085
TANK	-22.534	-9.453	13.081
USPL1	-6.88	6.145	13.025
PDCL2	-19.848	-6.835	13.013
CSRP2BP	-27.066	-14.059	13.007
IFNA2	-23.686	-10.687	12.999
CTAGE1	-23.647	-10.661	12.986
B3GALT6	-9.945	3.037	12.982
SERPINB13	-18.514	-5.598	12.916
SRSF6	-5.364	7.548	12.912
IKZF5	-29.068	-16.183	12.885
BFAR	-19.361	-6.521	12.84
RGSL1	-39.984	-27.188	12.796
BCL2L13	-3.388	9.405	12.793
LCN2	-20.911	-8.131	12.78
CERS5	-13.791	-1.041	12.75
SBF1	-17.201	-4.48	12.721
NAAA	-18.587	-5.866	12.721
SNRPB	-27.809	-15.092	12.717
HRG	-17.874	-5.161	12.713
PDYN	-29.19	-16.482	12.708
HLF	-18.533	-5.867	12.666
PEBP4	-24.933	-12.298	12.635
MSH5	-12.763	-0.128	12.635
CBLB	-20.414	-7.783	12.631
RASAL1	-20.301	-7.683	12.618
CYB5B	-30.077	-17.461	12.616
PHOX2B	-26.004	-13.431	12.573
CSNK2B	-13.396	-0.867	12.529
TM7SF2	-26.773	-14.252	12.521
BMX	-27.882	-15.399	12.483
OLIG1	-6.862	5.597	12.459
HOXA9	-8.834	3.584	12.418
ZNF587	-13.871	-1.463	12.408
ZNF117	-38.845	-26.454	12.391
ALPL	-4.244	8.047	12.291
PPIL3	-31.433	-19.156	12.277
ZBTB16	-10.881	1.344	12.225
METTL1	-15.183	-3.013	12.17
CDC34	-9.952	2.105	12.057
TJP1	-36.186	-24.159	12.027
PLK1	-7.102	4.922	12.024
MEN1	35.777	47.8	12.023
ARHGAP17	-19.772	-7.752	12.02
RGS9	-20.611	-8.616	11.995
EFCAB13	-29.66	-17.689	11.971
CETN1	-25.516	-13.602	11.914
CLPB	-23.583	-11.695	11.888
SLC41A1	-14	-2.186	11.814
IGSF6	-15.499	-3.7	11.799
GRM8	-12.183	-0.431	11.752
FYCO1	-26.412	-14.696	11.716
MMAA	-20.554	-8.902	11.652
TCAP	-6.114	5.519	11.633
FXYD6	-23.427	-11.849	11.578
TEX101	-24.834	-13.261	11.573
ALDH6A1	-25.328	-13.812	11.516
GFOD1	1.239	12.727	11.488
PRKAA1	7.796	19.283	11.487
TM9SF3	-20.552	-9.099	11.453
SCARB2	-4.542	6.881	11.423
ATP6V1B2	-21.295	-9.937	11.358
OVOL2	21.6	32.948	11.348
VCPIP1	-27.867	-16.52	11.347
NMUR2	-19.204	-7.869	11.335
DHX16	-18.434	-7.21	11.224
INPP5A	-10.063	1.157	11.22
RBBP4	-14.487	-3.321	11.166
XYLT1	-20.517	-9.386	11.131
PPIL1	-24.113	-13.022	11.091
NARS	3.768	14.745	10.977
GPR128	-22.642	-11.7	10.942
GRHL1	-24.65	-13.781	10.869
PA2G4	-27.657	-16.954	10.703
TNFSF4	-1.874	8.781	10.655
PTPRB	3.678	14.218	10.54
SPRY3	24.152	34.682	10.53
TGIF1	-5.204	5.306	10.51
BCHE	5.767	16.215	10.448
NYX	-16.116	-5.685	10.431
NPR1	-5.166	5.261	10.427
RAX	-7.402	2.929	10.331
VAX2	-16.86	-6.561	10.299
ZNF85	-17.254	-6.963	10.291
SEMA3A	-22.462	-12.283	10.179
CDK14	-19.207	-9.031	10.176
HIST2H2AC	12.092	22.225	10.133
WFDC10B	-28.934	-18.829	10.105
HCN4	-20.034	-9.947	10.087
FMO1	-15.511	-5.512	9.999
NRBF2	-28.937	-19.006	9.931
MYO3B	-7.91	2.014	9.924
NUP153	-17.378	-7.487	9.891
MKNK2	-8.967	0.902	9.869
IKZF1	-4.141	5.691	9.832
SCARB1	-13.648	-3.817	9.831
RSU1	-17.035	-7.227	9.808
ZNF18	-24.456	-14.664	9.792
ABCG2	-32.006	-22.252	9.754
IL12A	-31.854	-22.102	9.752
CDC20	3.226	12.939	9.713
LOXL4	2.373	12.073	9.7
SLC28A2	-21.34	-11.668	9.672
ERBB4	-28.743	-19.082	9.661
ITGA7	-15.554	-5.944	9.61
TEP1	-32.064	-22.471	9.593
UGT8	-14.833	-5.255	9.578
FASN	-4.186	5.314	9.5
MED20	28.275	37.757	9.482
GAPDHS	-7.695	1.749	9.444
NRP2	-5.284	4.101	9.385
HARS2	-14.477	-5.099	9.378
MTMR1	1.224	10.572	9.348
PTPRG	-14.824	-5.485	9.339
SYT4	-7.938	1.381	9.319
SDHB	-21.213	-12.104	9.109
GRHL3	-24.814	-15.783	9.031
RGPD4	-21.405	-12.376	9.029
RAB6A	-21.301	-12.517	8.784
ZSCAN2	-15.239	-6.534	8.705
PRKD1	-24.137	-15.497	8.64
NAT2	-15.759	-7.176	8.583
EIF4A2	-12.041	-3.759	8.282
ABCB11	-12.849	-4.622	8.227
RABIF	-20.524	-12.471	8.053
RPS6KA3	-26.752	-18.832	7.92
SCO1	-9.381	-1.52	7.861
B3GALT5	-15.015	-7.433	7.582
CDC42BPG	7.603	15.1	7.497
TAAR2	-2.761	4.599	7.36
SUPT5H	10.546	17.901	7.355
KAT7	-19.066	-11.832	7.234
ATP6V0A4	-31.122	-24.007	7.115
ARCN1	3.237	9.707	6.47
RFX4	-1.803	4.222	6.025
GPR6	0.466	6.454	5.988
MED21	-8.869	-3.133	5.736
FAM216A	-15.648	-9.958	5.69
PIP5K1B	-9.005	-4.598	4.407
PAK6	-0.673	3.726	4.399
A2M	-8.014	-4.195	3.819
